# Supplementary material for: Computer- and NMR-Aided Design of Small-Molecule Inhibitors of the Hub1 Protein
Source: Molecules. 2022 Nov 28;27(23):8282. doi: 10.3390/molecules27238282 (PMC9738620; doi:10.3390/molecules27238282)
Supplement: Supplementary file 1 [file molecules-27-08282-s001.zip]

Archive with 1 entries (1 files):
- molecules-2026256-supplementary.pdf
